# Supplementary material for: Proteomic Screening for Prediction and Design of Antimicrobial Peptides with AmpGram
Source: Int J Mol Sci. 2020 Jun 17;21(12):4310. doi: 10.3390/ijms21124310 (PMC7352166; doi:10.3390/ijms21124310)
Supplement: Supplementary file 1 [file ijms-21-04310-s001.zip]

Archive with 12 entries (9 files):
- supplementary-files/
- supplementary-files/supplementary-figures/
- supplementary-files/supplementary-figures/FigS2.eps
- supplementary-files/supplementary-figures/FigS3.eps
- supplementary-files/supplementary-figures/FigS1.eps
- supplementary-files/supplementary-tables/
- supplementary-files/supplementary-tables/TabS1.csv
- supplementary-files/supplementary-tables/TabS2.csv
- supplementary-files/supplementary-tables/TabS3.csv
- supplementary-files/supplementary-tables/TabS4.csv
- supplementary-files/supplementary-tables/TabS5.csv
- supplementary-files/supplementary-tables/TabS6.csv
