# Supplementary material for: Proteomic Screening for Prediction and Design of Antimicrobial Peptides with AmpGram
Source: Int J Mol Sci. 2020 Jun 17;21(12):4310. doi: 10.3390/ijms21124310 (PMC7352166; doi:10.3390/ijms21124310)
Supplement: Supplementary file 1 [file ijms-21-04310-s001.zip › supplementary-files/supplementary-tables/TabS1.csv]

Software	AUC	Precision	Sensitivity	Specificity
AmpGram	0.884478462086152	0.758620689655172	0.830188679245283	0.735849056603774
ADAM*	0.575471698113208	0.545454545454545	0.905660377358491	0.245283018867925
AMPScanner V2	0.945710217159131	0.924528301886792	0.924528301886792	0.924528301886792
CAMPR3-ANN*	0.764150943396226	0.759259259259259	0.773584905660377	0.754716981132076
CAMPR3-DA	0.868458526165895	0.8125	0.735849056603774	0.830188679245283
CAMPR3-RF	0.970808116767533	0.87719298245614	0.943396226415094	0.867924528301887
CAMPR3-SVM	0.911178355286579	0.830188679245283	0.830188679245283	0.830188679245283
iAMP-2L*	0.716981132075472	0.682539682539683	0.811320754716981	0.622641509433962
iAMPpred (antibacterial)	0.86436454254183	0.759259259259259	0.773584905660377	0.754716981132076
iAMPpred (antifungal)	0.863652545389818	0.840909090909091	0.69811320754717	0.867924528301887
iAMPpred (antiviral)	0.799572801708793	0.825	0.622641509433962	0.867924528301887
