# Supplementary material for: Proteomic Screening for Prediction and Design of Antimicrobial Peptides with AmpGram
Source: Int J Mol Sci. 2020 Jun 17;21(12):4310. doi: 10.3390/ijms21124310 (PMC7352166; doi:10.3390/ijms21124310)
Supplement: Supplementary file 1 [file ijms-21-04310-s001.zip › supplementary-files/supplementary-tables/TabS2.csv]

Software	AUC	Precision	Sensitivity	Specificity
AmpGram	0.947940244454504	0.82	0.872340425531915	0.808510638297872
ADAM*	0.712765957446808	0.65625	0.893617021276596	0.531914893617021
AMPScanner V2	0.976686283386148	0.957446808510638	0.957446808510638	0.957446808510638
CAMPR3-ANN*	0.840425531914894	0.847826086956522	0.829787234042553	0.851063829787234
CAMPR3-DA	0.917383431416931	0.745454545454545	0.872340425531915	0.702127659574468
CAMPR3-RF	0.954956994114984	0.833333333333333	0.957446808510638	0.808510638297872
CAMPR3-SVM	0.905160706201901	0.8125	0.829787234042553	0.808510638297872
iAMP-2L*	0.819148936170213	0.826086956521739	0.808510638297872	0.829787234042553
iAMPpred (antibacterial)	0.917609778180172	0.883720930232558	0.808510638297872	0.893617021276596
iAMPpred (antifungal)	0.924400181077411	0.904761904761905	0.808510638297872	0.914893617021277
iAMPpred (antiviral)	0.856269805341784	0.82051282051282	0.680851063829787	0.851063829787234
