# Supplementary material for: Proteomic Screening for Prediction and Design of Antimicrobial Peptides with AmpGram
Source: Int J Mol Sci. 2020 Jun 17;21(12):4310. doi: 10.3390/ijms21124310 (PMC7352166; doi:10.3390/ijms21124310)
Supplement: Supplementary file 1 [file ijms-21-04310-s001.zip › supplementary-files/supplementary-tables/TabS3.csv]

Software	AUC	Precision	Sensitivity	Specificity
AmpGram	0.943	0.893617021276596	0.84	0.9
ADAM*	0.78	0.71875	0.92	0.64
AMPScanner V2	0.982	0.924528301886792	0.98	0.92
CAMPR3-ANN*	0.85	0.843137254901961	0.86	0.84
CAMPR3-DA	0.8974	0.814814814814815	0.88	0.8
CAMPR3-RF	0.9504	0.849056603773585	0.9	0.84
CAMPR3-SVM	0.9006	0.849056603773585	0.9	0.84
iAMP-2L*	0.84	0.826923076923077	0.86	0.82
iAMPpred (antibacterial)	0.9504	0.877551020408163	0.86	0.88
iAMPpred (antifungal)	0.9552	0.895833333333333	0.86	0.9
iAMPpred (antiviral)	0.9212	0.914893617021277	0.86	0.92
