# Supplementary material for: Proteomic Screening for Prediction and Design of Antimicrobial Peptides with AmpGram
Source: Int J Mol Sci. 2020 Jun 17;21(12):4310. doi: 10.3390/ijms21124310 (PMC7352166; doi:10.3390/ijms21124310)
Supplement: Supplementary file 1 [file ijms-21-04310-s001.zip › supplementary-files/supplementary-tables/TabS4.csv]

Software	AUC	Precision	Sensitivity	Specificity
AmpGram	0.929612661391087	0.843137254901961	0.877551020408163	0.836734693877551
ADAM*	0.846938775510204	0.826923076923077	0.877551020408163	0.816326530612245
AMPScanner V2	0.983756768013328	0.92	0.938775510204082	0.918367346938776
CAMPR3-ANN*	0.76530612244898	0.740740740740741	0.816326530612245	0.714285714285714
CAMPR3-DA	0.906913785922532	0.851063829787234	0.816326530612245	0.857142857142857
CAMPR3-RF	0.950020824656393	0.846153846153846	0.897959183673469	0.836734693877551
CAMPR3-SVM	0.924614743856726	0.866666666666667	0.795918367346939	0.877551020408163
iAMP-2L*	0.846938775510204	0.869565217391304	0.816326530612245	0.877551020408163
iAMPpred (antibacterial)	0.941899208663057	0.86	0.877551020408163	0.857142857142857
iAMPpred (antifungal)	0.929612661391087	0.891304347826087	0.836734693877551	0.897959183673469
iAMPpred (antiviral)	0.904623073719284	0.8	0.816326530612245	0.795918367346939
