# Supplementary material for: Proteomic Screening for Prediction and Design of Antimicrobial Peptides with AmpGram
Source: Int J Mol Sci. 2020 Jun 17;21(12):4310. doi: 10.3390/ijms21124310 (PMC7352166; doi:10.3390/ijms21124310)
Supplement: Supplementary file 1 [file ijms-21-04310-s001.zip › supplementary-files/supplementary-tables/TabS5.csv]

Software	AUC	Precision	Sensitivity	Specificity
AmpGram	0.962609747701439	0.548596112311015	0.928702010968921	0.847166361974406
ADAM	0.838505192022967	0.351724137931034	0.839122486288848	0.690676416819013
AMPA	0.65374337001895	0.390922401171303	0.488117001828154	0.847897623400366
AMPScanner V2	0.947111550788913	0.6168108776267	0.912248628884826	0.886654478976234
CAMPR3-RF	0.88298614012279	0.403032721468476	0.923217550274223	0.726508226691042
CAMPR3-SVM	0.812787716947017	0.392515923566879	0.90127970749543	0.721023765996344
DBAASP	0.574954296160878	0.382911392405063	0.221206581352834	0.928702010968921
MLAMP	0.78038962731736	0.417767106842737	0.636197440585009	0.822669104204753
