# Supplementary material for: Proteomic Screening for Prediction and Design of Antimicrobial Peptides with AmpGram
Source: Int J Mol Sci. 2020 Jun 17;21(12):4310. doi: 10.3390/ijms21124310 (PMC7352166; doi:10.3390/ijms21124310)
Supplement: Supplementary file 1 [file ijms-21-04310-s001.zip › supplementary-files/supplementary-tables/TabS6.csv]

protein	putative_AMP	start	end	prob	experimentally_confirmed_region
lactoferrin	MKLFVPALLS	1	10	0.598795568245567	no
lactoferrin	KLFVPALLSL	2	11	0.691440042006118	no
lactoferrin	LFVPALLSLG	3	12	0.559584582223216	no
lactoferrin	FVPALLSLGA	4	13	0.580905880455475	no
lactoferrin	VPALLSLGAL	5	14	0.614530773589847	no
lactoferrin	PALLSLGALG	6	15	0.632714041524072	no
lactoferrin	ALLSLGALGL	7	16	0.627695103856516	no
lactoferrin	LLSLGALGLC	8	17	0.611794611972193	no
lactoferrin	LSLGALGLCL	9	18	0.647827774287643	no
lactoferrin	SLGALGLCLA	10	19	0.581910287510475	no
lactoferrin	LGALGLCLAA	11	20	0.584487283181374	no
lactoferrin	GALGLCLAAP	12	21	0.504852495318146	no
lactoferrin	LGLCLAAPRK	14	23	0.572436481757751	no
lactoferrin	GLCLAAPRKN	15	24	0.514761194604147	no
lactoferrin	APRKNVRWCT	20	29	0.519796596313787	yes
lactoferrin	PRKNVRWCTI	21	30	0.532785475455177	yes
lactoferrin	RKNVRWCTIS	22	31	0.54400586560179	no
lactoferrin	QPEWFKCRRW	32	41	0.548869779537826	no
lactoferrin	PEWFKCRRWQ	33	42	0.555132060416195	no
lactoferrin	EWFKCRRWQW	34	43	0.601976465539845	no
lactoferrin	WFKCRRWQWR	35	44	0.816858094314563	no
lactoferrin	FKCRRWQWRM	36	45	0.718786135538351	yes
lactoferrin	KCRRWQWRMK	37	46	0.693473895045423	yes
lactoferrin	CRRWQWRMKK	38	47	0.662104340309757	yes
lactoferrin	RRWQWRMKKL	39	48	0.532946770088273	yes
lactoferrin	RWQWRMKKLG	40	49	0.58802809842078	yes
lactoferrin	WQWRMKKLGA	41	50	0.605071167535531	yes
lactoferrin	QWRMKKLGAP	42	51	0.550220307398344	yes
lactoferrin	WRMKKLGAPS	43	52	0.642754526983618	yes
lactoferrin	RMKKLGAPSI	44	53	0.653276249208994	yes
lactoferrin	MKKLGAPSIT	45	54	0.618233359054305	yes
lactoferrin	KKLGAPSITC	46	55	0.77290541892637	yes
lactoferrin	KLGAPSITCV	47	56	0.727254735727583	yes
lactoferrin	LGAPSITCVR	48	57	0.671315954498828	yes
lactoferrin	GAPSITCVRR	49	58	0.722553260125336	yes
lactoferrin	APSITCVRRA	50	59	0.724650322596323	yes
lactoferrin	PSITCVRRAF	51	60	0.746961516231404	yes
lactoferrin	SITCVRRAFA	52	61	0.505271111359433	no
lactoferrin	YYAVAVVKKG	111	120	0.519799504926326	no
lactoferrin	YAVAVVKKGS	112	121	0.516091793405821	no
lactoferrin	AVAVVKKGSN	113	122	0.565157952668769	no
lactoferrin	VAVVKKGSNF	114	123	0.601484847639539	no
lactoferrin	QLQGRKSCHT	127	136	0.563973790142642	no
lactoferrin	LQGRKSCHTG	128	137	0.592073906368705	no
lactoferrin	QGRKSCHTGL	129	138	0.666534480768657	no
lactoferrin	GRKSCHTGLG	130	139	0.718350794490373	no
lactoferrin	RKSCHTGLGR	131	140	0.721133559418333	no
lactoferrin	KSCHTGLGRS	132	141	0.600949989873191	no
lactoferrin	AGWIIPMGIL	142	151	0.507931246827741	no
lactoferrin	EPLQGAVAKF	162	171	0.508043035979209	no
lactoferrin	PLQGAVAKFF	163	172	0.66994753842048	no
lactoferrin	LQGAVAKFFS	164	173	0.662355191701831	no
lactoferrin	QGAVAKFFSA	165	174	0.655632393785877	no
lactoferrin	GAVAKFFSAS	166	175	0.78507810455767	no
lactoferrin	AVAKFFSASC	167	176	0.696605119094129	no
lactoferrin	VAKFFSASCV	168	177	0.699381644686883	no
lactoferrin	AKFFSASCVP	169	178	0.677308001723215	no
lactoferrin	KFFSASCVPC	170	179	0.681149442907203	no
lactoferrin	FFSASCVPCI	171	180	0.59532393078537	no
lactoferrin	AYPNLCQLCK	184	193	0.542594607975436	no
lactoferrin	YPNLCQLCKG	185	194	0.596418186393459	no
lactoferrin	PYFGYSGAFK	207	216	0.55805320604174	no
lactoferrin	YFGYSGAFKC	208	217	0.605204381459861	no
lactoferrin	FGYSGAFKCL	209	218	0.683239919696798	no
lactoferrin	GYSGAFKCLQ	210	219	0.589779933743234	no
lactoferrin	YSGAFKCLQD	211	220	0.527018499131974	no
lactoferrin	SGAFKCLQDG	212	221	0.563510525200498	no
lactoferrin	GAFKCLQDGA	213	222	0.58171930620042	no
lactoferrin	AFKCLQDGAG	214	223	0.540421189104494	no
lactoferrin	PSHAVVARSV	270	279	0.539578967186873	no
lactoferrin	GKEDLIWKLL	281	290	0.527436555185268	no
lactoferrin	KEDLIWKLLS	282	291	0.533875783558743	no
lactoferrin	EDLIWKLLSK	283	292	0.644626435783629	no
lactoferrin	DLIWKLLSKA	284	293	0.828900994384464	no
lactoferrin	LIWKLLSKAQ	285	294	0.783248530023528	no
lactoferrin	IWKLLSKAQE	286	295	0.637952048867227	no
lactoferrin	WKLLSKAQEK	287	296	0.564182429964003	yes
lactoferrin	KLLSKAQEKF	288	297	0.555388554291807	yes
lactoferrin	LLSKAQEKFG	289	298	0.513961624184028	yes
lactoferrin	LSKAQEKFGK	290	299	0.51616953367324	yes
lactoferrin	KAQEKFGKNK	292	301	0.504754545965919	yes
lactoferrin	KFGKNKSRSF	296	305	0.575688165661283	no
lactoferrin	LLFKDSALGF	317	326	0.516979499714503	no
lactoferrin	LFKDSALGFL	318	327	0.567496992735458	no
lactoferrin	SALGFLRIPS	322	331	0.555723686909214	no
lactoferrin	ALGFLRIPSK	323	332	0.660063419680917	no
lactoferrin	LGFLRIPSKV	324	333	0.710248267333924	no
lactoferrin	KARYTRVVWC	358	367	0.504332944176037	no
lactoferrin	ARYTRVVWCA	359	368	0.516343172249172	no
lactoferrin	RYTRVVWCAV	360	369	0.568397535439595	no
lactoferrin	YTRVVWCAVG	361	370	0.5714731095466	no
lactoferrin	TRVVWCAVGP	362	371	0.631284452226292	no
lactoferrin	KKCQQWSQQS	375	384	0.549568933507933	no
lactoferrin	GGYIYTAGKC	415	424	0.719203086797732	no
lactoferrin	GYIYTAGKCG	416	425	0.728358221287742	no
lactoferrin	YIYTAGKCGL	417	426	0.754242509551821	no
lactoferrin	IYTAGKCGLV	418	427	0.774362488590757	no
lactoferrin	YTAGKCGLVP	419	428	0.792062329841931	no
lactoferrin	TAGKCGLVPV	420	429	0.845454313147203	no
lactoferrin	AGKCGLVPVL	421	430	0.869023604938313	no
lactoferrin	GKCGLVPVLA	422	431	0.80134778675846	no
lactoferrin	KCGLVPVLAE	423	432	0.570958557751397	no
lactoferrin	GYLAVAVVKK	451	460	0.59449332387677	no
lactoferrin	YLAVAVVKKA	452	461	0.523862297309281	no
lactoferrin	LAVAVVKKAN	453	462	0.543341787086355	no
lactoferrin	VAVVKKANEG	455	464	0.586003311595908	no
lactoferrin	AVVKKANEGL	456	465	0.601577743497024	no
lactoferrin	VVKKANEGLT	457	466	0.567688563188345	no
lactoferrin	VKKANEGLTW	458	467	0.568878449634715	no
lactoferrin	KKANEGLTWN	459	468	0.529901695995161	no
lactoferrin	WNSLKDKKSC	467	476	0.575534285823905	no
lactoferrin	NSLKDKKSCH	468	477	0.531656022338412	no
lactoferrin	SLKDKKSCHT	469	478	0.582743212015915	no
lactoferrin	LKDKKSCHTA	470	479	0.59447703420979	no
lactoferrin	KDKKSCHTAV	471	480	0.567260807367404	no
lactoferrin	KKSCHTAVDR	473	482	0.524929075142847	no
lactoferrin	AGWNIPMGLI	484	493	0.503050436820336	no
lactoferrin	WNIPMGLIVN	486	495	0.526398073021724	no
lactoferrin	GLIVNQTGSC	491	500	0.534456759046724	no
lactoferrin	FFSQSCAPGA	505	514	0.501482232005068	no
lactoferrin	PKSRLCALCA	516	525	0.659303062902592	no
lactoferrin	KSRLCALCAG	517	526	0.642856652999622	no
lactoferrin	QGLDKCVPNS	529	538	0.50665295192721	no
lactoferrin	GLDKCVPNSK	530	539	0.519750407619135	no
lactoferrin	YYGYTGAFRC	542	551	0.598289164170376	no
lactoferrin	YGYTGAFRCL	543	552	0.576197822735279	no
lactoferrin	GYTGAFRCLA	544	553	0.601164775041188	no
lactoferrin	QQALFGKNGK	633	642	0.550137649088792	no
lactoferrin	QALFGKNGKN	634	643	0.555460963933844	no
lactoferrin	ALFGKNGKNC	635	644	0.729445362323283	no
lactoferrin	LFGKNGKNCP	636	645	0.755990126223226	no
lactoferrin	FGKNGKNCPD	637	646	0.604883264656765	no
lactoferrin	GKNGKNCPDK	638	647	0.53253345604876	no
lactoferrin	KNGKNCPDKF	639	648	0.536790888407359	no
lactoferrin	NGKNCPDKFC	640	649	0.676840615393811	no
lactoferrin	GKNCPDKFCL	641	650	0.729066256317224	no
lactoferrin	KNCPDKFCLF	642	651	0.707387051339096	no
lactoferrin	NCPDKFCLFK	643	652	0.701001655397844	no
lactoferrin	CPDKFCLFKS	644	653	0.71760473620588	no
lactoferrin	PDKFCLFKSE	645	654	0.559112566831125	no
lactoferrin	CLAKLGGRPT	666	675	0.665723637685721	no
lactoferrin	LAKLGGRPTY	667	676	0.627491667936123	no
lactoferrin	YVTAIANLKK	684	693	0.67120606239315	no
lactoferrin	VTAIANLKKC	685	694	0.736925875553141	no
lactoferrin	TAIANLKKCS	686	695	0.714590493235116	no
lactoferrin	AIANLKKCST	687	696	0.733808403633279	no
lactoferrin	IANLKKCSTS	688	697	0.749857900822359	no
lactoferrin	ANLKKCSTSP	689	698	0.70623201683181	no
lactoferrin	NLKKCSTSPL	690	699	0.692467524161063	no
lactoferrin	LKKCSTSPLL	691	700	0.723904555745574	no
lactoferrin	KKCSTSPLLE	692	701	0.500881708591164	no
thrombin	VRGLQLPGCL	4	13	0.540208853425237	no
thrombin	GLQLPGCLAL	6	15	0.512297934864727	no
thrombin	LPGCLALAAL	9	18	0.630319473198129	no
thrombin	LWRSRYPHKP	131	140	0.524700152304713	no
thrombin	SSTTGPWCYT	162	171	0.550865023396095	no
thrombin	STTGPWCYTT	163	172	0.629657308319083	no
thrombin	TTGPWCYTTD	164	173	0.512383193173646	no
thrombin	LAVTTHGLPC	225	234	0.591175704554918	no
thrombin	AVTTHGLPCL	226	235	0.679583349990182	no
thrombin	VTTHGLPCLA	227	236	0.675919198403524	no
thrombin	TTHGLPCLAW	228	237	0.687162335940413	no
thrombin	THGLPCLAWA	229	238	0.709983260314088	no
thrombin	HGLPCLAWAS	230	239	0.704926203174581	no
thrombin	GLPCLAWASA	231	240	0.644657869083811	no
thrombin	ASAQAKALSK	238	247	0.574050259996247	no
thrombin	SAQAKALSKH	239	248	0.590766817211292	no
thrombin	AQAKALSKHQ	240	249	0.594455154291789	no
thrombin	QAKALSKHQD	241	250	0.518572588595692	no
thrombin	AKALSKHQDF	242	251	0.594587604004992	no
thrombin	KALSKHQDFN	243	252	0.513426637942441	no
thrombin	EGVWCYVAGK	270	279	0.592064975016767	no
thrombin	GVWCYVAGKP	271	280	0.722876550537146	no
thrombin	VWCYVAGKPG	272	281	0.731856230332276	no
thrombin	WCYVAGKPGD	273	282	0.604395170221911	no
thrombin	CYVAGKPGDF	274	283	0.621447861812698	no
thrombin	YVAGKPGDFG	275	284	0.548121100625084	no
thrombin	VAGKPGDFGY	276	285	0.550803918967035	no
thrombin	AGKPGDFGYC	277	286	0.644323995157366	no
thrombin	GKPGDFGYCD	278	287	0.529677534764828	no
thrombin	DLLVRIGKHS	421	430	0.514248565391267	no
thrombin	LLVRIGKHSR	422	431	0.690508152731993	no
thrombin	LVRIGKHSRT	423	432	0.567731012866584	no
thrombin	VRIGKHSRTR	424	433	0.524500144218573	no
thrombin	RIGKHSRTRY	425	434	0.507295993039961	no
thrombin	RDIALMKLKK	461	470	0.52710323376102	no
thrombin	DIALMKLKKP	462	471	0.532832124591222	no
thrombin	IALMKLKKPV	463	472	0.730297372444366	no
thrombin	ALMKLKKPVA	464	473	0.735142848612081	no
thrombin	LMKLKKPVAF	465	474	0.724058621595556	no
thrombin	MKLKKPVAFS	466	475	0.688464911541647	no
thrombin	KLKKPVAFSD	467	476	0.593132776874675	no
thrombin	LKKPVAFSDY	468	477	0.517452118587633	no
thrombin	GRVTGWGNLK	499	508	0.548330970852315	no
thrombin	TWTANVGKGQ	510	519	0.56844376391796	no
thrombin	WTANVGKGQP	511	520	0.580236568606371	no
thrombin	TANVGKGQPS	512	521	0.56741552158547	no
thrombin	ANVGKGQPSV	513	522	0.629180174069096	no
thrombin	NVGKGQPSVL	514	523	0.588704274198567	no
thrombin	VGKGQPSVLQ	515	524	0.561114716001271	no
thrombin	NLPIVERPVC	527	536	0.569948423785769	yes
thrombin	LPIVERPVCK	528	537	0.611064310575522	yes
thrombin	GGPFVMKSPF	569	578	0.504747943613244	yes
thrombin	FYTHVFRLKK	602	611	0.594229808481611	yes
thrombin	YTHVFRLKKW	603	612	0.611982146872842	yes
thrombin	THVFRLKKWI	604	613	0.726188712641256	yes
thrombin	HVFRLKKWIQ	605	614	0.730929607164457	yes
thrombin	VFRLKKWIQK	606	615	0.703959743047012	yes
thrombin	FRLKKWIQKV	607	616	0.725843100156184	yes
thrombin	RLKKWIQKVI	608	617	0.746408729150614	yes
thrombin	LKKWIQKVID	609	618	0.589134447167795	yes
